# Supplementary material for: CRISPR knockout screens reveal JUN as the master mediator of resistance to MAPK inhibition in KRAS-mutant pancreatic cancer
Source: J Exp Clin Cancer Res. 2026 Jan 22;45:60. doi: 10.1186/s13046-025-03616-z (PMC12947432; doi:10.1186/s13046-025-03616-z)
Supplement: Supplementary file 3 — Additional file 3. Panc10.05 PTEN KO tumor volumes.xlsx contains the tumor volumes relative to the xenograft experiment reported in Figure 4A. [file 13046_2025_3616_MOESM3_ESM.xlsx]

## Sheet: part1
	Vehicle										HrxB 250 mg/kg										SHP2i+ERKi										HrxB + SHP2i+ERKi
mouse ID/days	2493722	2494357	2494358	2494386	2494389	2494868	2494869	2494872			2493419	2493721	2493723	2494359	2494384	2494385	2495252	2493418A			2493420	2493724	2494356	2494378	2494380	2494863	2494864	2494865			2493705	2494379	2494387	2494388	2494866	2494871	2493416A	2493417A
0	220	243	202	212	284	200	197	207	220.625	10.4436	207	201	218	249	197	240	201	234	218.375	7.12124	280	199	208	227	239	221	215	199	223.5	9.41503	202	225	209	202	203	235	206	210	211.5	4.28035
2	365	364	261	327	299	258	320	320	314.25	14.3375	213	313	287	384	206	311	245	356	289.375	22.8262	246	201	258	281	427	250	249	231	267.875	24.1191		358	187	225	286	235		298	264.833	25.0086
4	385	365	378	445	240	274	411	397	361.875	24.6174	326	353	315	402	305	435	271	396	350.375	19.8746	278	257	257	333	354	257	299	270	288.125	13.2347		237	350	367	451	240		300	324.167	33.5931
7	443	253	602		300		453	564	435.833	56.6459	301	365	513	391	313	453	401	379	389.5	24.5728	306	340	276	651	463	373	322	298	378.625	43.9854		370	248	355		374		366	342.6	23.8613
9	424		767		285		479	668	524.6	86.2929	389	496	736	431	344		448	477	474.429	47.7558	349	428	422	544	411	380	237	516	419.714	33.8602		320	434	376		386		384	380	18.1439
11					359		683	592	544.667	96.4786	353	481	620	499	417			538	474	37.9883	454	388	364	683	474	388		578	475.571	44.1242		346	431	383		368		236	352.8	32.3626
14					536		492	696	574.667	61.9821		564	807	651	479			681	636.4	55.3729	465	377	409		379	564		565	458.8	35.5513		503	205	385		368		316	355.4	48.4733
16					574		954	822	783.333	111.387		520	891	663	729				700.75	76.9679	486	445	647		391	385		753	517.833	61.1111		389	343			422		336	372.5	20.2587
18					579		588	1019	728.667	145.19		693	836	728	828				771.25	35.8315	383	521	645		588	780		678	599.167	55.9699		397				389		540	442	49.0544
21					493		588	1094	725	186.527		785	1323	790	1151				1012.25	134.429	572	508	724		416	693		985	649.667	81.7625		386				301		523	403.333	64.6692
